# Supplementary material for: Factors Associated With Contraceptive Initiation and Use Among Women Who Have Given Birth in the Last Year: Findings From the 2023 Women's Reproductive Health Survey
Source: BJOG. 2025 Jul 9;132(11):1615–25. doi: 10.1111/1471-0528.18264 (PMC12411649; doi:10.1111/1471-0528.18264)
Supplement: Supplementary file 2 — Table S1. Multivariate analysis. [file BJO-132-1615-s003.xlsx]

## Sheet: Sheet1
		Contraceptive initation within two months			Contraceptive use within one year
Variable	N (%)	OR	95% CI	P-Value	OR	95% CI	P-Value
Received contraceptive advice during or immediately after pregnancy
No as baseline	514 (26.0%)	1		<0.001	1		0.01
Yes	1,485 (74.0%)	1.52	1.20- 1.92		1.39	1.08 - 1.78
Satisfied with contraceptive advice received during or immediately after pregnancy
Not satisfied as baseline	874 (46.0%)	1		<0.001	1		0.074
Satisfied	1,044 (54.0%)	1.7	1.36 - 2.12		1.23	0.98 - 1.54
