# Supplementary material for: Factors Associated With Contraceptive Initiation and Use Among Women Who Have Given Birth in the Last Year: Findings From the 2023 Women's Reproductive Health Survey
Source: BJOG. 2025 Jul 9;132(11):1615–25. doi: 10.1111/1471-0528.18264 (PMC12411649; doi:10.1111/1471-0528.18264)
Supplement: Supplementary file 3 — Table S2. Bivariate analysis. [file BJO-132-1615-s002.xlsx]

## Sheet: Sheet1
		Contraceptive Effectiveness
Variable	N (%)	OR	95% CI	P-Value
Age
< 25 as baseline	120 (5.8%)	1		<0.001
25-29	320 (15.4%)	0.62	0.41 - 0.92
30-34	787 (38.0%)	0.51	0.35 - 0.73
35-39	661 (31.9%)	0.45	0.31 - 0.65
40+	185 (8.9%)	0.24	0.15 - 0.38
Fertility intention
Don’t want more children as baseline	545 (26.3%)	1		<0.001
Not sure	711 (34.4%)	0.63	0.51 - 0.78
Definitely want, but not trying	752 (36.4%)	0.65	0.53 - 0.81
Currently trying	62 (3.0%)	0.04	0.02 - 0.08
Marital Status
Not married as baseline	658 (32.0%)	1		0.639
Married	1,401 (68.0%)	0.96	0.80 - 1.14
Education
No degree as baseline	351 (17.1%)	1		0.003
Degree	1,708 (82.9%)	0.72	0.58 - 0.90
Employment
Not in paid employment as baseline	640 (30.9%)	1		0.516
In paid employment	1,433 (69.1%)	1.06	0.89 - 1.27
Deprivation (IMD)
1 (Most deprived) as baseline	207 (11.1%)	1		0.066
2	375 (20.0%)	0.76	0.55 - 1.05
3	422 (22.5%)	0.76	0.56 - 1.04
4	400 (21.4%)	0.88	0.64 - 1.20
5 (Least deprived)	469 (25.0%)	0.66	0.48 - 0.90
Financial Status (self-reported)
Living comfortably as baseline	505 (24.4%)	1		0.017
Doing alright	911 (44.1%)	1.04	0.85 - 1.28
Just getting by	468 (22.4%)	1.4	1.11 - 1.78
Finding it quite difficult	143 (6.9%)	1.32	0.91 - 1.90
Finding it very difficult	41 (2.0%)	1.61	0.86 - 3.02
Ethnicity
White as baseline	1,932 (93.8%)	1		0.377
Non-white ethnic groups	128 (6.2%)	0.86	0.56 - 1.21
Religious
Not religious as baseline	1,352 (65.9%)	1		0.423
Religious	698 (34.1%)	0.93	0.78 - 1.11
Migration
Born in UK as baseline	1,840 (89.0%)	1		0.444
Born outside UK	228 (11.0%)	0.9	0.70 - 1.17
Parity
1 as baseline	1,153 (56.1%)	1		0.02
2	750 (365%)	1.05	0.88 - 1.25
3+	130 (7.4%)	1.62	1.15 - 2.28
Sexual Activity
Sex in last 6 months as baseline	1,593 (77.1%)	1		<0.001
No sex in last 6 months	473 (22.8%)	0.27	0.22 - 3.27
Received contraceptive advice during or immediately after pregnancy
No as baseline	514 (26.0%)	1		0.256
Yes	1,485 (74.0%)	1.12	0.92 - 1.35
Satisfied with contraceptive advice received during or immediately after pregnancy
Not satisfied as baseline	874 (46.0%)	1		<0.001
Satisfied	1,044 (54.0%)	1.39	1.16 - 1.64
